# Supplementary material for: Essential Principles of Preoperative Assessment in Internal Medicine: A Case-Based Teaching Session
Source: MedEdPORTAL. 2021 Aug 5;17:11178. doi: 10.15766/mep_2374-8265.11178 (PMC8339074; doi:10.15766/mep_2374-8265.11178)
Supplement: Supplementary file 1 — Preop Assessment and Management Slideshow.pptxCases 1-3.docxCases 4-6.docxPre- and Postassessment.docx [file mep_2374-8265.11178-s001.zip]

Archive with 5 entries (5 files):
- A. Preop Assessment and Management Slideshow.pptx
- B. Cases 1-3.docx
- C. Cases 4-6.docx
- D. Pre- and Postassessment.docx
- Educational_Summary_Report_11178.pdf
